# Supplementary material for: Estimation of Ecotourism Carrying Capacity for Sustainable Development of Protected Areas in Iran
Source: Int J Environ Res Public Health. 2022 Jan 18;19(3):1059. doi: 10.3390/ijerph19031059 (PMC8834276; doi:10.3390/ijerph19031059)
Supplement: Supplementary file 1 [file ijerph-19-01059-s001.zip]

Archive with 1 entries (1 files):
- ijerph-1512019-supplementary.pdf
